# Supplementary material for: Adolescents’ Perceptions of a Relapse Prevention Treatment for Problematic Gaming—A Qualitative Study
Source: Healthcare (Basel). 2023 Aug 22;11(17):2366. doi: 10.3390/healthcare11172366 (PMC10486974; doi:10.3390/healthcare11172366)
Supplement: Supplementary file 1 [file healthcare-11-02366-s001.zip]

Archive with 3 entries (3 files):
- Interview guide for adolescents.pdf
- Intervjumall for ungdomar.pdf
- ISSM_COREQ_Checklist.pdf
